# Supplementary material for: The Improvement of Adaptive Immune Responses towards COVID-19 Following Diphtheria–Tetanus–Pertussis and SARS-CoV-2 Vaccinations in Indonesian Children: Exploring the Roles of Heterologous Immunity
Source: Vaccines (Basel). 2024 Sep 9;12(9):1032. doi: 10.3390/vaccines12091032 (PMC11435621; doi:10.3390/vaccines12091032)
Supplement: Supplementary file 1 [file vaccines-12-01032-s001.zip]

Archive with 1 entries (1 files):
- vaccines-3122953-supplementary.pdf
